# Supplementary material for: Low-Cost CO2 Sensors: On-Site Performance Evaluation and Co-Location Correction Procedure for Reliable Ventilation Assessments in Schools
Source: Sensors (Basel). 2026 Feb 15;26(4):1265. doi: 10.3390/s26041265 (PMC12943829; doi:10.3390/s26041265)
Supplement: Supplementary file 1 [file sensors-26-01265-s001.zip]

Archive with 1 entries (1 files):
- sensors-4124987-supplementary.pdf
